# Supplementary material for: Association of Dipeptidyl Peptidase-4 Inhibitor Use with COVID-19 Mortality in Diabetic Patients: A Nationwide Cohort Study in Korea
Source: J Clin Med. 2025 Aug 17;14(16):5815. doi: 10.3390/jcm14165815 (PMC12387907; doi:10.3390/jcm14165815)
Supplement: Supplementary file 1 [file jcm-14-05815-s001.zip]

Archive with 1 entries (1 files):
- jcm-3765857-supplementary.pdf
